# Supplementary material for: Comparative Genomics Reveals Genetic Diversity and Variation in Metabolic Traits in Fructilactobacillus sanfranciscensis Strains
Source: Microorganisms. 2024 Apr 23;12(5):845. doi: 10.3390/microorganisms12050845 (PMC11124214; doi:10.3390/microorganisms12050845)
Supplement: Supplementary file 1 [file microorganisms-12-00845-s001.zip]

Archive with 1 entries (1 files):
- microorganisms-2978193-supplementary.pdf
